# Supplementary material for: Anthocyanin-Rich Butterfly Pea Petal Extract Loaded Double Pickering Emulsion Containing Nanocrystalline Cellulose: Physicochemical Properties, Stability, and Rheology
Source: Foods. 2023 Nov 19;12(22):4173. doi: 10.3390/foods12224173 (PMC10671032; doi:10.3390/foods12224173)
Supplement: Supplementary file 1 [file foods-12-04173-s001.zip]

Archive with 1 entries (1 files):
- foods-2712283-supplementary.pdf
